# Supplementary material for: Development of a Summarized Health Index (SHI) for Use in Predicting Survival in Sea Turtles
Source: PLoS One. 2015 Mar 24;10(3):e0120796. doi: 10.1371/journal.pone.0120796 (PMC4372459; doi:10.1371/journal.pone.0120796)
Supplement: S1 File — (XLS) [file pone.0120796.s001.xls]

## Sheet: Sheet1
Turtle number	Transferred to rehab facility	Curved carapace length	Species	Fate	Barnacle infestation	Buoyancy disorders	PCV	RBC	Hb	MCV	MCH	MCHC	WBC	Heterophils	Lymphocytes	Monocytes	Eosinophils	PLT	TP	ALB	GLB	TBIL	AST	ALT	ALP	GGT	CK	LDH	CHOL	TRI	GLU	CRE	BUN	UA	PHOS	CA	NA	K	CL	LA	FE	FIB
1	1	91.9	1	0	0	1	19	0.35	6.2	542.857	177.143	32.6316	6440	6182	64	194	0	14	2.9	1.2	1.7	0.6	323	1	17	4	2000	380	160	49	102	0.1	90	1.9	9.6	6.8	142	2.7	103.1	1	58	189.6
2	1	45	3	0	0	1	31	0.29	9.3	1069	321	30	12200	8418	2928	854	0	27.8	3	1.2	1.8	0.2	387	3	34	8	2597	900	192	13	99	0.1	5.8	2.2	9	5.1	147.2	4.37	120.7	2	29	536.9
3	1	90	2	0	0	1	30	1.62	9.3	185.2	57.4	31	15200	7904	4104	3192	0	10.1	4.6	1.8	2.8	0.1	104	1	128	8	271	68	69	32	127	0.1	97.4	0.4	8	5.7	149.8	3.21	114.2	5.8	39	731.9
4	1	71	4	1	0	0		0.25	5.9				79000	46610	790	31600	0	13.3	4.2	2.3	1.9	4.3	229	1	62	62	1278	900	55	161	368	0.8	92.1	4.4	5.7	8.4	151.4	5.49	121.3	8.9	407	220
5	1	40	4	0	0	0	44	0.59	14.7	745.763	249.153	33.4091	14200	10508	3124	568	0	13.8	3.8	2	1.8	0.3	124	9	88	10	1120	791	151	51	102	0.1	38.2	1.7	9.3	5.9	153.9	3.64	114.8	8.9	407	220
6	1	99	1	0	0	0	38	0.57	12	666.667	210.526	31.5789	4380	3285	788	307	0	10.8	4.3	2.3	2	0.2	512	11	15	6	188	110	177	343	73	1.5	46.7	2	5.4	9.9	144.1	3.7	112.6	10	61	218.6
7	1	82	1	0	0	0	45	0.64	12.4	703.125	193.75	27.5556	6180	5377	371	432	0	14.5	5.1	2.7	2.4	0.4	216	3	16	7	775	118	167	299	100	0.1	68.3	2.8	6.4	9.9	150	4.3	115.7	11	112	228.6
8	1	63	1	0	0	0	33	0.6	9.4	550	156.667	28.4848	9080	8717	91	272	0	18.9	5.1	2.7	2.4	0.4	216	3	16	7	775	118	167	299	100	0.1	68.3	2.8	6.4	9.9	150	4.3	115.7	7.8	112	177.9
9	1	85	4	0	0	0	31	0.52	13.1	596.154	251.923	42.2581	11700	9828	936	936	0	102	6.2	2.7	3.5	0.3	76	1	79	12	264	807	450	500	113	0.1	37.9	1.7	7.2	13.8	151.1	4.77	115.7	7.3	234	328.8
10	1	53	4	0	0	0	38	0.56	12.1	678.571	216.071	31.8421	10246	7412	1744	1090	0	22.2	6.2	2.7	3.5	0.3	76	1	79	12	264	807	450	526	113	0.1	37.9	1.7	7.2	13.8	151.1	4.77	115.7	7.3	234	270.5
11	1	48	4	0	0	0	40	0.63	12.6	634.921	200	31.5	14400	13392	432	576	0	5.8	3.1	1.6	1.5	0.3	59	2	152	8	902	900	134	500	105	0.1	61.8	1.2	11.6	8.6	155.8	4.1	115.7	17	170	276.4
12	1	60	1	1	1	1	32	0.49	8.3	653.061	169.388	25.9375	5320	3990	1064	266	0	42.1	5.2	2	3.2	0.6	534	18	21	10	2000	322	121	30	71	0.1	99.4	6.4	10.2	9.8	164.5	3.8	125.6	1.8	23	96.1
13	1	43	4	0	0	1	35	0.72	9.4	486.111	130.556	26.8571	12500	10000	625	1875	0	2.1	2.9	1.5	1.4	0.4	84	7	63	10	1702	900	121	261	214	0.1	22	0.8	7.3	6.8	145.2	2.81	107.9		63	168.4
14	1	34	4	0	0	0	25	0.45	5.9	555.556	131.111	23.6	17902	13962	1074	2327	539	2.51	1.6	0.9	0.7	0.4	57	3	120	8	2000	900	134	46	136	0.1	14.5	0.4	11.7	5.5	147.5	2.55	112.2		14	204.3
15	1	41.1	1	0	0	0	33	0.66	10.2	500	154.545	30.9091	7820	5161	1173	1329	157	5.89	2.5	1.2	1.3	0.3	101	10	52	19	1150	68	183	296	123	0.1	78.6	0.6	10.5	5.4	147.4	2.7	120.8		63	268.5
16	1	64.5	1	1	0	1	49	0.87	14	563.218	160.92	28.5714	9000	4950	1710	2340	0	14.7	6.6	3.3	3.3	0.1	268	4	19	9	1032	84	431	306	101	0.1	19.1	1.2	7.4	9.1	152.1	2.3	111.2		38	900
17	1	48.7	1	0	1	0	21	0.38	5.7	552.632	150	27.1429	11000	1320	5500	2420	1760	19.3	2.8	1.2	1.6	0.2	139	2	67	8	754	84	68	68	121	0.1	85.1	0.4	5.2	6.8	147.9	2.8	116.9		16	374.6
18	1	49	1	0	0	0		0.56	8.6		153.571		11100	4440	2442	3219	999	0	3.3	1.5	1.8	0.2	102	1	13	8	798	90	127	42	118	0.1	25.2	0.5	8.7	7.2	145.3	2.7	110.6		81	182.3
19	1	62.3	3	0	0	1													4.8	1.9	2.9	0.4	61	3	16	10	831	900	450	344	112	0.1	57.5	0.7	8.2	6.8	147.1	3.19	114.3		38	500.8
20	0	78.5	2	0	0	0	35	0.44	11	795.455	250	31.4286							3.7	1.8	1.9	0.5	86	1	39	5	737	148	275	23	110	0.1	42	0.7	6.2		152.1	3.14	111.1		43
21	0	64.5	1	0	0	0	28	0.46	9.2	608.696	200	32.8571							3.9	2.1	1.8	0.3	139	1	25	8	2000	900	265	22	78	0.1	21.2	0.7	8.3		163.2	3.6	123.7	4.9
22	0	43.3	1	0	0	0		0.59	11.6		196.61		7200	5328	720	864	288	37.2	3.5	1.8	1.7	0.2	157	1	19	9	1778	304	359	9	113	0.1	18.6	0.9	6.7	9.1	149.3	3.9	114	4.9	41	336.7
23	0	43.2	1	0	0	0	44	0.72	11.8	611.111	163.889	26.8182	8300	7719	166	249	166	19.4	3.6	1.9	1.7	0.3	135	1	33	8	2000	219	447	10	123	0.1	25.8	0.7	6.8	9.1	147.1	3.8	109.3	13	73	416
24	0	43.3	1	0	0	0	39	0.51	8.9	764.706	174.51	22.8205	9200	6072	2392	552	184	30.7	3.1	1.8	1.3	0.2	37	1	22	6	1289	192	116	25	118	0.1	10.7	1	6.2	9.6	147.5	2.7	106.6	7.6	53	274
25	0	79.5	2	0	0	0	35	0.57	11.4	614.035	200	32.5714	15458	11528	1310	2620	0	13	4.1	2.1	2	0.2	97	1	37	9	855	62	104	150	121	0.1	120.2	0.6	5.5	7.4	149.5	2.74	103.7	1.2	69	343.4
26	1	33.5	1	0	0	0	50	0.63	9.3	793.651	147.619	18.6	15300	14382	306	153	459	27.1	4.3	1.9	2.4	0.2	199	1	46	9	2000	131	280	2526	118	0.1	134	1.2	9.5	6.5	156.5	3.4	120.9	6.5	81	435.9
27	1	72	1	0	0	0	47	0.61	11.5	770.492	188.525	24.4681	4460	3434	892	134	0	18.6	4.7	2.4	2.3	0.2	101	5	16	6	1597	124	301	527	107	0.1	26.4	3.1	8.6	7.1	155.7	2.4	117.5	0.9	133	446.5
28	1	37.8	1	1	0	1	61	0.83	12.2	734.94	146.988	20	2900	2639	232	0	29	9.63	2.6	1.1	1.5	0.4	271	1	21	7	2000	101	196	209	112	0.1	117.7	1.8	13	6.3	149	4	119.1	1.1	41	202.8
29	1	41.3	1	0	0	0		0.75	11.1		148		9070	5442	635	1814	1179	30.4	5.5	2.7	2.8	0.2	237	1	41	8	1814	211	226	360	110	0.1	107.7	1.5	12.4	6.4	155.1	4.2	107.8	6.3	16	380.7
30	1	84	1	0	0	0	35	0.6	10.1	583.333	168.333	28.8571	5430	4453	924	0	53	15.8	4.5	2.6	1.9	0.4	266	16	18	5	2000	900	199	225	112	0.4	93.1	1.9	9.2	6.8	149	3.6	109.9	5.1	176	330.2
31	1	63	1	0	0	0	32	0.59	9	542.373	152.542	28.125	12000	9240	1320	1440	0	0.79	4.2	1.6	2.6	0.3	182	1	64	6	2000	178	190	24	93	0.1	102.3	0.8	7.5	6.1	146.6	3.2	112.2	2	38	196.4
32	1	79	4	0	0	0	46	0.87	9.4	528.736	108.046	20.4348	5440	4407	979	54	0	3.72	3.3	1.8	1.5	0.3	89	1	126	4	2000	900	297	182	95	0.1	57.7	0.5	5.6	6.9	149.9	4.17	113.5	7.6	52	180.7
33	1	43.5	4	0	0	0	38	0.55	9	690.909	163.636	23.6842	9730	7298	486	1849	97	11.1	1.7	0.8	0.9	0.2	67	1	23	8	1434	900	89	51	128	0.1	17	1.4	5.1	5.9	152.9	3.76	113.5	6.6	28	176.8
34	0	74	2	0	0	0	32	0.37	10.6	864.865	286.486	33.125	19700	18518	788	394	0	2.47	3.9	1.2	2.7	0.1	112	1	141	8	1084	125	127	28	85	0.1	32.9	0.8	9.2	6.3	151.1	3.99	115.8	5.6	45	238.1
35	0	53.5	1	0	1	0		0.49	10.1		206.122		10000	8800	300	800	100	26.4	3.6	1.7	1.9	0.2	119	1	49	4	1253	192	150	44	128	0.1	11.8	0.9	7.4	8.1	148	3.3	110.8	2.1	40	263.2
36	0	74.5	2	0	1	0	32	0.48	9.5	666.667	197.917	29.6875	14200	13206	568	426	0		3.2	1.3	1.9	0.2	106	1	75	7	674	14	117	25	138	1.1	34.1	1.6	9.7	8	143.7	4.4	111.3			191.8
37	0	76	2	0	1	0	35	0.51	12.1	686.275	237.255	34.5714	18000	13320	3420	1080	180	3.48	4	1.7	2.3	0.2	106	2	122	2	1856	185	129	17	130	0.1	35.1	0.5	9.9	7.7	145.9	3.89	120.9	1	52	172
38	0	76	1	0	1	0	40	0.54	10.2	740.741	188.889	25.5	8870	5766	2395	621	88	56.8	3.7	2	1.7	0.1	77	1	26	5	1212	102	143	52	96	0.1	32.4	0.8	5.2	7.2	160.1	3.4	120.7	4.2	23	323.9
39	1	41.8	1	0	0	0	37	0.51	12.4	725.49	243.137	33.5135	8990	7731	1079	180	0	8.45	2.3	1.3	1	0.3	873	1	81	5	2000	900	151	2	109	0.1	16.8	9.9	15	7.2	139	8.2	108.3	10	42	238.1
40	1	43.8	1	0	0	0	28	0.4	9.1	700	227.5	32.5	7150	6507	71	501	71	48.1	2.6	1.3	1.3	0.5	133	1	43	2	2000	458	125	258	130	0.1	9.3	0.9	8.1	9.5	147.4	5.3	109.2	10	42	100.7
41	1	115	5	0	0	0	41	0.51	13.8	803.922	270.588	33.6585	16700	13193	2338	1169	0	1.67	2	0.8	1.2	0.4	524	1	125	4	2000	900	91	2	112	0.1	24.6	0.4	9	6.2	137.7	3.56	106.2	2.5	25	160
42	1	43.8	1	0	0	0	28	0.45	8.8	622.222	195.556	31.4286	7518	6897.5	310	310	0	4.93	2.7	1.2	1.5	0.4	237	23	29	4	637	117	80	23	121	0.5	69.3	0.8	9.2	0.1	153.6	4.62	127.8	4.6	49	263.2
43	1	45.6	1	1	0	1	41	1.42	15.5				5106	4034	612	460			4.8				320			15	18784				301		25	2.3	6.7	6.4
44	1	34.5	1	0	0	0	17	0.26	4.6	653.846	176.923	27.0588	4520	3932	452	136	0	11.7	2.7	1.2	1.5	0.1	117	11	50	6	458	73	179	12	115	0.4	43.6	0.8	8.5	7.5	149.4	3.82	116.7	1.2	48	330.2
45	1	26	1	0	0	0	36	0.57	9.5	631.579	166.667	26.3889	10000	8600	1100	300	0	11.6	2.4	1.1	1.3	0.5	461	83	35	5	268	93	164	31	77	0.6	65.8	0.9	6.9	5.2	151	3.6	118	1.2	47	285.6
46	1	27	1	0	0	0	43.5	0.58	9.5	750	163.793	21.8391	10100	5555	3232	1313	0	17.1	3.1	1.5	1.6	0.3	263	20	24	2	529	153	182	67	92	0.8	54.2	0.8	11	6.2	154.8	3.55	113.8	3.5	42	397.7
47	1	29.4	1	0	0	0	38	0.51	7.7	745.098	150.98	20.2632	5990	5391	599	0	0	13.5	3	1.6	1.4	0.4	119	6	36	5	303	156	99	104	117	0.1	140	1	8.8	9.5	159.2	4.54	125.1	2.5	22	259.8
48	1	53.5	4	0	0	0	29.5	0.47	9.2	627.66	195.745	31.1864	9500	7980	760	665	95	2.8	3.2	1.8	1.4	0.2	93	5	93	5	899	802	61	52	86	0.1	65.5	0.5	5.8	5.9	155.6	3.91	121.3	4.3	111	380.7
49	1	40.3	4	0	0	0	19	0.32	6.2	593.75	193.75	32.6316	10300	9682	0	618	0	0.6	4.3	1.8	2.5	0.3	77	8	59	7	298	900	133	14	117	1	42.8	0.7	6.1	7.4	151.8	3.98	116.7	4.8	58	579.6
50	1	36.1	1	0	0	1	23	0.39	11	589.744	282.051	47.8261	8130	4959	407	2683	81	0	2.8	1	1.8	0.1	588	8	197	6	1259	238	115		61	0.1	0.6	2.2	7.8	5.6	151.2	2.6	109.8	1.6		548
51	0	97.5	2	0	0	0	35	0.41	10.5	853.659	256.098	30	17100	13851	2736	513	0	12.7	3.2	1.2	2	0.2	115	7	65	6	449	271	231	77	155	0.2	62.1	0.8	7	8.8	154.1	4.87	121.8	9	39	247
52	0	100	1	0	0	0	34	0.43	9.8	790.698	227.907	28.8235	4920	4428	295	197	0	42.4	3.5	1.2	2.3	0.3	68	6	24	7	766	274	298	70	130	0.1	38.7	0.6	8.1	8.9	143.4	3.04	107	1.7	33	183.3
53	1	45.7	3	1	0	1	15	0.16	4.8				13320	7726	4262	1332	0		1.5				284				12422				38	0.5	51	2.3	8.3	6	150	4.2	118
54	1	49	3	0	0	1	22	0.33	6.8	666.667	206.061	30.9091	10800	10152	432	108	108	10.5	2.7	1.1	1.6	0.5	121	10	29	7	2000	900	297	11	92	0.1	20.5	0.8	7.8	5.8	141.4	2.71	106.1	1	24	323.9
55	0	78	1	0	0	0							8450						5	1.8	3.2	0.4	49	4	44	7	172	388	273	89	124	2.7	32.4	1	9.4	7.5	148.3	3.53	119.6	6.2	26	439.3
56	0	90	1	0	0	0							6760						4.3	1.9	2.4	0.4	63	1	55	4	843	401	254	36	99	1.6	29.9	0.6	7.2	7.8	138.3	3.51	107.2	2.7	29	298.3
57	0	81	1	0	1	0	24.5	0.37	7.2	662.162	194.595	29.3878	10100	9090	606	404	0	27.4	4.3	1.8	2.5	0.3	159	1	11	6	2000	260	202	59	76	0.1	14	1.5	5.8	7.5	141.2	3.49	103.1	1	21	263.2
58	0	74	1	0	1	0	26	0.32	6.8	812.5	212.5	26.1538	9040	7594	633	723	90	22.6	4.4	2.1	2.3	0.4	79	1	18	5	2000	229	200	30	92	0.1	19.9	1.4	8.9	7.5	146.1	3.35	108.5	10.9	37	235.3
59	0	62.2	1	0	1	0	22	0.36	6.2	611.111	172.222	28.1818	5840	5081	409	292	58	40.5	4	1.5	2.5	0.2	129	1	2	5	2000	259	119	22	82	0.2	20.8	1.2	8.1	7.2	145.3	3.3	110.5	1.1	24	241
60	1	52.8	1	0	1	0	28	0.6	8.4	466.667	140	30	8200	1558	3444	2296	902		3.1	1.4	1.7	0.2	95	1	30	5	997	74	127	83	105	0.1	0.7	0.6	8.1	6.5	141	3.86	109.4	4.9	22	259.8
61	1	84.8	1	0	0	0	27	0.4	8.5	675	212.5	31.4815	6300	5355	126	378	441		3.5	1.6	1.9	0.2	71	1	10	6	761	81	104	66	79	0.1	6.6	0.8	7	7.8	136.7	2.55	99.4	0.8	30	253
62	1	54.3	1	0	0	0	21	0.4	6.1	525	152.5	29.0476	3432	3400	8	12	12		3.4	1.2	2.2	0.1	248	9	20	6	2000	95	125	161	125	0.4	19	0.8	11.4	6.6	149.3	2.65	117.6	0.1	30	470.6
63	1	41.2	1	0	0	0	35	0.67	11.3				3774	2453	1283	38	0		3.7				113			5	5160				182			1.1	7.4	8.1	150	3.8	123
64	1	37.1	4	0	0	0	31	0.4	9.5	775	237.5	30.6	12700	2794	9779	127	0		2.8	1.2	1.6	0.8	181	20	103	8	3920	2500	126	49	102	0.1	35.4	3	10.9	8.6	157.1	4.25	121.1	27	26	424.3
65	1	78.6	1	1	0	1	42	0.56	13	750	232.1	31	14100	13959	0	141	0		6.7	3.6	3.1	0.3	123	30	32	8	25000	8800	333	20	193	0.3	24.3	1.4	9.2	8.8	132.5	3.24	101.6	0.7	10	658
66	0	62	1	0	0	0	34	0.48	9.8	708.3	204.2	28.8	5092	4939	0	153	0	38.5	4	2.2	1.8	0.4	155	11	44	3	3480	659	352	9	196	0.1	14.7	1.4	11.4	6.4	147.9	3.71	114.9	3.7	42	354.5
67	0	79	2	0	0	0	35	0.42	10	833.333	238.095	28.5714	7330	6524	293	513	0	22.8	3.8	1.4	2.4	0.1	103	14	34	4	861	164	174	21	134	0.1	30.4	1	10.4	7.2	145.4	3.5	114.9	1.8	100	281.8
68	1	48	1	0	1	0	35	0.5	11.6	700	232	33.1429	9490	5979	3511	0	0	4.25	3.5	1.8	1.7	0.2	270	11	36	4	13840	608	213	33	124	0.1	13	1	8.4	6.8	148.8	4.09	107.2	3.4		256.6
69	1	44.3	1	0	0	0	36	0.51	10.8	705.882	211.765	30	14100	7332	5922	423	423	9.38	4.5	2.2	2.3	0.1	192	3	25	3	9790	143	244	45	72	0.1	28.8	0.6	8.8	6.5	140	2.78	110.4	1	40	736.1
70	1	96	1	1	1	0	22	0.43	7.4	511.6	172.093	33.6364	4710	4333	189	0	188	7.91	2.2	1.6	0.6	0.5	371	10	21	4	966	216	450	74	79	0.5	56.4	0.8	7.8	2.7	139	3.65	109.3	8	21	95
71	1	48.6	1	1	1	1													3.7	1.9	1.8	0.4	291	3	112	1	2000	900	175	111	3	1.1	7	3.5	15	14	151.5	20.35	120.3	18	239	88
72	0	86.2	1	0	0	0	26	0.55	10.5	472.727	190.909	40.3846	8940	8940	5453	1430	358	45.7	4	1.7	2.3	0.1	126	1	32	3	1697	160	161	115	66	0.1	14.5	0.7	10.2	6.8	143.6	3.22	109.8	4.4	50	213.2
73	0	41	1	0	0	0	47	0.57	15.8	824.561	277.193	33.617	18100	10317	7059	362	362	12.1	4.9	2.3	2.6	0.2	508	9	236	5	13800	314	270	57	105	0.6	45.7	0.6	11.4	6.8	147.2	4.07	119.1	18	79	415.3
74	0	89	2	0	0	0	52	0.74	16.8	702.703	227.027	32.3077	18400	9200	8096	552	552	5.21	7.8	2.1	5.7	0.1	1330	8	60	2	9950	445	281	56	103	0.1	38.5	0.8	9.1	8.5	142.3	3.14	115.8	3.6	10	415.3
75	0	77.5	2	0	1	0	38	0.44	10.9	863.636	247.727	28.6842	19900	19104	796	0	0	8.22	3.6	1.4	2.2	0.1	94	1	58	4	2220	206	148	11	165	0.1	54.2	0.8	9.8	7.3	142.6	3.28	112.1	4.6	67	286.4
76	0	89	1	0	1	0	33	0.58	10.3	568.966	177.586	31.2121	8480	6614	1781	85	0	25.2	4.9	2.1	2.8	0.1	155	1	35	3	13040	256	201	37	63	0.1	14.5	0.6	9.7	7.3	143.5	2.84	105.4	58	50	545.8
77	1	49.2	1	0	0	0	32	0.49	9.9	653.061	202.041	30.9375	4640	3666	742	139	93	10	2.5	0.8	1.7	0.1	71	1	23	1	313	76	70	25	101	0.1	69.9	0.9	8.1	6.9		3.82	116	4.1	41	152.9
78	1	41.4	1	0	1	0	11	0.26	4.5	423.077	173.077	40.9091	11200	10528	224	448	0	12.1	1.9	0.7	1.2	0.1	119	1	25	2	2800	229	71	112	160	0.1	15.9	0.8	8.4	7.3	147.7	3.57	112.7	4.4	10	78.3
79	1	61	1	0	0	0	27	0.39	7.91	692.308	202.821	29.2963	12600	9450	3024	126	0	23	3.7	1.4	2.3	0.1	158	1	96	1	1199	145	145	188	235	0.1	6.7	1.5	7.3	8.2	145.3	3.24	108	0.9	31	95
80	1	61.8	1	1	0	1	28	0.39	9.4	717.949	241.026	33.5714	19100	17572	1337	191	0	7.75	7.4	2.7	4.7	0.1	160	5	26	3	2090	136	154	147	117	0.1	25	1	7.4	9.1	148.3	2.97	117.1	1.5	21	867.2
81	1	90	1	0	0	0	25	0.37	8.1	675.676	218.919	32.4	11000	8360	1320	1320	0		6.7	1.8	4.9	0.1	50	2	13	2	116	48	212	61		0.1	14.7	1.1	7.6	7.7	144.6	3	115.5	1	10	900
82	0	104.2	1	0	0	0	30	0.39	9.3	769.231	238.462	31	7820	6882	938	0	0	9.6	3.7	1.3	2.4	0.4	122	5	41	2	2000	497	121	30	73	0.1	83.5	1.7	9	7.5	147	3.61	119.4	4.6	75	112.2
83	0	77	1	0	0	0	39	0.45	11.9	866.667	264.444	30.5128	12300	11439	369	369	123	16.4	5.7	2.2	3.5	0.1	11.8	1	33	3	2000	381	154	48	68	0.1	18.8	1.8	5.2	8.3	152.1	3.61	119.4	5.8	117	268.7
84	1	44.4	1	0	0	0	29	0.4	9.5	725	237.5	32.7586	4240	4198	42	0	89	2.89	4.6	2.1	2.5	0.2	758	35	30	1	2000	451	287	43	117	0.1	21.6	1.4	7.9	6.2	149.7	3.63	118.5	5.1	60	676.2
85	0	88	1	0	1	0	24	0.35	8.5	685.714	242.857	35.4167	4020	3980	0	0	40	20.4	3.9	1.2	2.7	0.1	103	1	24	1	2000	557	232	47	66	2.1	62	1	11.3	6.7	150.2	3.42	119.7	1	72	73.8
86	0	61	1	0	0	0	26.5	0.33	9.3	803.03	281.818	35.0943	7380	7085	74	74	147	10	4	1.7	2.3	0.2	111	1	25	1	2001	525	141	19	73	1	25.4	1.5	8.4	7.9	145.6	3.89	113.4	3	69	238.6
87	0	78	1	0	1	0	27	0.37	9.4	729.73	254.054	34.8148	10400	9880	312	208	0	10.2	4.9	2.1	2.8	0.1	158	1	42	3	2002	464	284	16	126	0.1	12.5	1.8	7.8	7.4	145.9	3.09	111.1	1	64	415.3
88	1	52	3	1	0	0	34	0.34	10.6	1000	311.765	31.1765	16300	9454	2934	3912	0		2.6	0.8	1.8	0.2	171	1	36	1	2000	900	134	20	63	0.7	45.1	0.7	7.4	5.3	147.1	2.81	116.7	1.2	55	197.2
89	1	36.2	4	0	0	0	25	0.51	10.8	490.196	211.765	43.2	7290	4228	2479	437	146		3.2	1.2	2	0.2	1000	13	214	16	2000	900	150		145	0.1	24.9	0.3	9.5	5.7	151.9	3.37	115.5	7.7	52
90	1	44.7	1	0	1	0	38	0.55	13.2	690.909	240	34.7368	9800	9408	196	196	0	16.9	6.3	2.7	3.6	0.1	382	1	3	1	2000	900	44	18	69	0.1	26.2	6.3	6	5.1	144.3	2.43	109.8	0.6	67	86.5
91	1	99	1	0	0	1	27	0.35	8.7	771.429	248.571	32.2222	1332	666	573	93	0		3.2				140					4464	322		54		125	3.3	8.1	5.8	150	3.1	115
92	0	80	1	0	0	0	33	0.39	11.3	846.154	289.744	34.2424	9190	7628	1011	183	368	5.39	4	1.7	2.3	0.1	98	1	19	2	2000	419	285	14	87	0.1	9.4	1	8	3.4	149.9	3.6	112.7	1	54	314.1
93	0	71	1	0	0	0	34	0.37	10.1	918.919	272.973	29.7059	8580	7465	1030	85	0	12.6	4	1.5	2.5	0.1	172	1	38	1	2000	900	134	35	94	0.1	33.3	0.8	5.4	3.6	149.7	3.77	115.4	1.8	47	217.6
94	0	72	2	0	1	0	31	0.3	9.3	1033.33	310	30	7200	6624	432	72	72	17.5	4.1	1.4	2.7	0.1	78	1	101	1	2000	439	157	14	80	0.1	24	0.5	6.1	4.7	151.6	3.12	114.2	5.7	61	319.2
95	0	85	2	0	0	0	33	0.37	10.7	891.892	289.189	32.4242	17200	16856	172	172	72	10.5	3.4	1.2	2.2	0.1	121	1	32	1	1750	153	115	23	155	0.1	58	0.9	5.8	6.5	149.7	3.16	114.3	1	78	290.5
96	0	43.5	1	0	0	0	33	0.44	10.3	750	234.091	31.2121	8650	8391	172	0	86	5.37	4.2	2.3	1.9	0.1	134	1	33	1	2000	268	349	9	116	0.1	21.3	0.7	13.9	6.1	148.7	3.4	111	6.5	45	393.9

## Sheet: Code
transferred to rehab facility 1=yes;2=no.
Curved carapace length (cm)
Species 1=Chelonia mydas; 2=Caretta caretta; 3=Lepidochelys olivacea; 4=Eretmochelys; imbricate 5=Dermochelys coriacea.
Fate 1=non-surviving;2=surviving.
Barnacle infestation 1=yes;2=no.
Buoyancy disorders 1=yes;2=no.
死亡數
8
0
2
1
0
